# Supplementary material for: Fungal Screening for Potential PET Depolymerization
Source: Polymers (Basel). 2023 Mar 22;15(6):1581. doi: 10.3390/polym15061581 (PMC10053415; doi:10.3390/polym15061581)
Supplement: Supplementary file 1 [file polymers-15-01581-s001.zip]

Archive with 1 entries (1 files):
- polymers-2128250-supplementary.pdf
